# Supplementary material for: A Validated Method for the Determination of Carnosic Acid and Carnosol in the Fresh Foliage of Salvia rosmarinus and Salvia officinalis from Greece
Source: Plants (Basel). 2022 Nov 15;11(22):3106. doi: 10.3390/plants11223106 (PMC9697906; doi:10.3390/plants11223106)
Supplement: Supplementary file 1 [file plants-11-03106-s001.zip]

Archive with 1 entries (1 files):
- plants-1978306-supplementary.pdf
